# Supplementary material for: The Role of Ghrelin/GHS-R1A Signaling in Nonalcohol Drug Addictions
Source: Int J Mol Sci. 2022 Jan 11;23(2):761. doi: 10.3390/ijms23020761 (PMC8776007; doi:10.3390/ijms23020761)
Supplement: Supplementary file 1 [file ijms-23-00761-s001.zip]

Archive with 1 entries (1 files):
- ijms-1515840-supplementary.pdf
